# Supplementary material for: Spatiotemporal Dynamics and Human Health Risk Assessment of Potentially Toxic Elements in Global Urban Soils: A Systematic Meta-Analysis
Source: Toxics. 2026 Jun 7;14(6):496. doi: 10.3390/toxics14060496 (PMC13307911; doi:10.3390/toxics14060496)
Supplement: Supplementary file 1 [file toxics-14-00496-s001.zip]

Archive with 1 entries (1 files):
- toxics-4296084-supplementary.pdf
